# Supplementary material for: Tumor Growth Suppression of Pancreatic Cancer Orthotopic Xenograft Model by CEA-Targeting CAR-T Cells
Source: Cancers (Basel). 2023 Jan 18;15(3):601. doi: 10.3390/cancers15030601 (PMC9913141; doi:10.3390/cancers15030601)
Supplement: Supplementary file 1 [file cancers-15-00601-s001.zip]

Archive with 1 entries (1 files):
- cancers-2078668-supplementary.pdf
